# Supplementary material for: Identification of biomarkers predictive of metastasis development in early-stage colorectal cancer using network-based regularization
Source: BMC Bioinformatics. 2023 Jan 16;24:17. doi: 10.1186/s12859-022-05104-z (PMC9841719; doi:10.1186/s12859-022-05104-z)
Supplement: Supplementary file 1 — Additional file 1. Performance results and comparison of classifiers. [file 12859_2022_5104_MOESM1_ESM.xlsx]

## Sheet: Info
Title:
Authors	Peixoto et al., BMC Bioinformatics
Additional files:

## Sheet: S1
Table S1: Median classifiers performance results (and standard deviation in parenthesis) obtained for train (Tr) and test (Ts)
sets for the 100 runs tested using five classification methods applied to the fifty DEGs with lowest p-value. DT - decision trees;
svmL - linear support vector machine; svmR - radial support vector machine; LR - logistic regression; RF - random forest;
D1 - DATASET1; D2 - DATASET2; D3 - DATASET3; ̄x - datasets mean; Acc - accuracy; Miscl - misclassifications; FN - false negatives;
Sensitivity - fraction of actual positive cases (P); Specificity - fraction of actual negative cases (PM); AUC - area under the ROC curve
				Acc	Miscl/FN	Sensitivity	Specificity	AUC
	DT	D1	Tr	1.00(0.011)	0(0.458)/0(0.302)	1.00(0.014)	1.00(0.017)	1.00(0.011)
			Ts	0.61(0.098)	7(1.764)/3(1.465)	0.67(0.163)	0.56(0.167)	0.61(0.092)
		D2	Tr	0.97(0.016)	1(0.621)/0(0.577)	1.00(0.034)	1.00(0.012)	0.98(0.018)
			Ts	0.65(0.103)	6(1.746)/3(1.490)	0.63(0.186)	0.78(0.147)	0.65(0.102)
		D3	Tr	1.00(0.014)	0(0.530)/0(0.288)	1.00(0.017)	1.00(0.020)	1.00(0.014)
			Ts	0.59(0.101)	7(1.717)/3(1.371)	0.63(0.171)	0.67(0.176)	0.59(0.095)
			Tr	0.99	-	1	1	0.99
			Ts	0.62	-	0.62	0.67	0.62
	svmL	D1	Tr	0.95(0.031)	2(1.305)/1(1.660)	0.98(0.079)	1.00(0.044)	0.95(0.031)
			Ts	0.67(0.102)	6(1.844)/3(1.581)	0.67(0.176)	0.78(0.209)	0.67(0.102)
		D2	Tr	0.95(0.039)	2(1.464)/1(1.866)	0.94(0.110)	0.95(0.050)	0.94(0.044)
			Ts	0.71(0.092)	5(1.566)/3(1.589)	0.63(0.199)	0.78(0.152)	0.71(0.087)
		D3	Tr	0.82(0.033)	7(1.269)/7(2.685)	0.59(0.158)	1.00(0.941)	0.79(0.043)
			Ts	0.71(0.083)	5(1.415)/4(1.816)	0.50(0.227)	0.89(0.137)	0.69(0.088)
			Tr	0.91	-	0.84	0.98	0.89
			Ts	0.70	-	0.60	0.82	0.69
	svmR	D1	Tr	0.90(0.099)	4(4.150)/4(2.656)	0.81(0.126)	1.00(0.113)	0.90(0.099)
			Ts	0.67(0.101)	6(1.817)/3(1.662)	0.67(0.185)	0.56(0.199)	0.67(0.094)
		D2	Tr	0.97(0.109)	1(4.160)/0(4.229)	1.00(0.249)	0.98(0.043)	0.97(0.122)
			Ts	0.59(0.112)	7(1.909)/2(2.567)	0.75(0.321)	0.56(0.222)	0.61(0.114)
		D3	Tr	0.89(0.152)	4(5.773)/1(6.393)	0.94(0.370)	1.00(0.087)	0.90(0.172)
			Ts	0.53(0.090)	8(1.537)/6(1.798)	0.25(0.225)	0.89(0.221)	0.51(0.084)
			Tr	0.92	-	0.92	0.99	0.92
			Ts	0.60	-	0.56	0.67	0.60
	LR	D1	Tr	1.00(0)	0(0)/0(0)	1.00(0)	1.00(0)	1.00(0)
			Ts	0.67(0.092)	6(1.663)/3(1.282)	0.67(0.142)	0.67(0.163)	0.67(0.092)
		D2	Tr	1.00(0)	0(0)/0(0)	1.00(0)	1.00(0)	1.00(0)
			Ts	0.65(0.085)	6(1.441)/3(1.299)	0.63(0.162)	0.78(0.132)	0.64(0.082)
		D3	Tr	1.00(0)	0(0)/0(0)	1.00(0)	1.00(0)	1.00(0)
			Ts	0.65(0.105)	6(1.785)/3(1.428)	0.63(0.178)	0.72(0.188)	0.65(0.101)
			Tr	1	-	1	1	1
			Ts	0.66	-	0.64	0.72	0.65
	RF	D1	Tr	1.00(0)	0(0)/0(0)	1.00(0)	1.00(0)	1.00(0)
			Ts	0.72(0.089)	5(1.602)/3(1.132)	0.72(0.126)	0.78(0.140)	0.72(0.089)
		D2	Tr	1.00(0)	0(0)/0(0)	1.00(0)	1.00(0)	1.00(0)
			Ts	0.71(0.090)	5(1.524)/2(1.329)	0.75(0.166)	0.78(0.140)	0.71(0.091)
		D3	Tr	1.00(0)	0(0)/0(0)	1.00(0)	1.00(0)	1.00(0)
			Ts	0.71(0.102)	5(1.731)/4(1.450)	0.50(0.181)	0.89(0.158)	0.69(0.103)
			Tr	1	-	1	1	1
			Ts	0.71	-	0.66	0.82	0.71

## Sheet: S2
Table S2: Pairwise comparisons of the accuracy obtained for classification methods applied to the fifty
DEGs with lowest p-value. Wilcoxon rank sum test with Benjamini & Hochberg p-value correction
was used. p-value < 0.05 represents a statistically significant difference between the groups.
		svmL	svmR	RF	LR
	DT
	svmL	-
	svmR	-	-
	RF	-	-	-

## Sheet: S3
Table S3: Median values (and standard deviation in parenthesis) of the performance metrics in both train (Tr) and test (Ts) sets by regularized LR methods across
100 runs applied to the full dataset. D1 - DATASET1; D2 - DATASET2; D3 - DATASET3; ̄x - datasets mean; # Genes - number of genes selected by the methods;
Acc - accuracy; Miscl - misclassifications; FN - false negatives; Sensitivity - fraction of actual positive cases (P); Specificity - fraction of actual negative cases (PM);
AUC - area under the ROC curve; # Common genes - number of genes selected in common in at least 50% of the runs.
				# Genes	Acc	Miscl/FN	Sensitivity	Specificity	AUC	# Common genes
	EN	D1	Tr	59(32.63)	0.86(0.033)	6(1.380)/6(1.270)	0.74(0.060)	1.00(0.022)	0.86(0.033)	8
			Ts		0.67(0.093)	6(1.667)/3(1.133)	0.67(0.126)	0.67(0.142)	0.67(0.093)
		D2	Tr	45(21.34)	0.84(0.059)	6(2.254)/6(2.254)	0.65(0.133)	1(0)	0.82(0.066)	4
			Ts		0.59(0.102)	7(1.732)/5(1.387)	0.38(0.173)	0.78(0.166)	0.58(0.095)
		D3	Tr	39(19.76)	0.79(0.072)	8(2.746)/8(2.746)	0.53(0.162)	1.00(0)	0.76(0.081)	6
			Ts		0.59(0.074)	7(1.257)/6(1.135)	0.25(0.142)	0.89(0.118)	0.57(0.072)
			Tr	48	0.83	-	0.64	1	0.81	6
			Ts		0.62	-	0.43	0.78	0.61
	iTwiner	D1	Tr	33(21.98)	0.86(0.029)	6(1.226)/6(1.226)	0.71(0.058)	1.00(0)	0.86(0.029)	19
			Ts		0.78(0.075)	4(1.343)/4(1.362)	0.56(0.151)	1.00(0.036)	0.78(0.075)
		D2	Tr	42(21.11)	0.74(0.093)	10(3.531)/10(3.531)	0.41(0.208)	1.00(0)	0.71(0.104)	25
			Ts		0.65(0.056)	6(0.946)/6(0.904)	0.25(0.113)	1.00(0.040)	0.63(0.058)
		D3	Tr	39(20.65)	0.71(0.066)	11(2.504)/11(2.504)	0.35(0.147)	1.00(0)	0.68(0.074)	30
			Ts		0.65(0.050)	6(0.847)/6(0.783)	0.25(0.098)	1.00(0.040)	0.63(0.052)
			Tr	38	0.77	-	0.49	1	0.75	25
			Ts		0.69	-	0.35	1	0.68

## Sheet: S4
Table S4: Median values (and standard deviation in parenthesis) obtained in train (Tr) and test (Ts) sets for the five classification
methods using fifty most frequently genes pre-selected by LR with EN penalization. DT - decision trees; svmL - linear support
vector machine; svmR - radial support vector machine; LR - logistic regression; RF - random forest; D1 - DATASET1; D2 - DATASET2;
D3 - DATASET3; ̄x - datasets mean; Acc - accuracy; Miscl - misclassifications; FN - false negatives; Sensitivity - fraction of actual
positive cases (P); Specificity - fraction of actual negative cases (PM); AUC - area under the ROC curve.
				Acc	Miscl/FN	Sensitivity	Specificity	AUC
	DT	D1	Tr	1.00(0.014)	0(0.605)/0(0.409)	1.00(0.019)	1.00(0.019)	1.00(0.014)
			Ts	0.72(0.094)	5(1.698)/2(1.251)	0.78(0.139)	0.67(0.160)	0.72(0.094)
		D2	Tr	1.00(0.011)	0(0.423)/0(0.256)	1.00(0.015)	1.00(0.018)	1.00(0.011)
			Ts	0.65(0.093)	6(1.577)/3(1.282)	0.63(0.160)	0.67(0.168)	0.65(0.087)
		D3	Tr	1.00(0.013)	0(0.479)/0(0.327)	1.00(0.019)	1.00(0.016)	1.00(0.013)
			Ts	0.65(0.119)	6(2.021)/3(1.403)	0.63(0.175)	0.67(0.172)	0.65(0.098)
			Tr	1	-	1	1	1
			Ts	0.67	-	0.68	0.67	0.67
	svmL	D1	Tr	0.93(0.024)	3(0.990)/3(0.990)	0.86(0.047)	1.00(0)	0.93(0.024)
			Ts	0.72(0.081)	5(1.467)/4(1.439)	0.56(0.160)	0.89(0.118)	0.72(0.081)
		D2	Tr	0.92(0.026)	3(0.987)/2(0.816)	0.88(0.048)	0.95(0.023)	0.92(0.028)
			Ts	0.71(0.080)	5(1.355)/3(1.323)	0.63(0.165)	0.89(0.112)	0.70(0.082)
		D3	Tr	1.00(0.009)	0(0.327)/0(0.197)	1.00(0.012)	1.00(0.013)	1.00(0.008)
			Ts	0.71(0.093)	5(1.579)/3(1.463)	0.63(0.183)	0.78(0.130)	0.71(0.091)
			Tr	0.95	-	0.91	0.98	0.95
			Ts	0.71	-	0.61	0.85	0.71
	svmR	D1	Tr	0.93(0.087)	3(3.675)/3(1.437)	0.86(0.068)	1.00(0.154)	0.93(0.087)
			Ts	0.78(0.101)	4(1.812)/2(1.043)	0.78(0.116)	0.67(0.196)	0.78(0.101)
		D2	Tr	0.92(0.077)	3(2.922)/2(1.037)	0.88(0.061)	0.95(0.146)	0.91(0.070)
			Ts	0.76(0.095)	4(1.612)/1(0.964)	0.88(0.120)	0.67(0.184)	0.77(0.092)
		D3	Tr	0.97(0.059)	1(2.258)/1(2.260)	0.94(0.133)	1.00(0.007)	0.97(0.066)
			Ts	0.76(0.087)	4(1.480)/2(1.369)	0.75(0.171)	0.78(0.154)	0.76(0.088)
			Tr	0.94	-	0.89	0.98	0.94
			Ts	0.77	-	0.80	0.71	0.77
	LR	D1	Tr	1.00(0)	0(0)/0(0)	1.00(0)	1.00(0)	1.00(0)
			Ts	0.72(0.098)	5(1.757)/3(1.255)	0.67(0.139)	0.78(0.156)	0.72(0.098)
		D2	Tr	1.00(0)	0(0)/0(0)	1.00(0)	1.00(0)	1.00(0)
			Ts	0.71(0.092)	5(1.570)/3(1.331)	0.63(0.166)	0.78(0.146)	0.70(0.093)
		D3	Tr	1.00(0)	0(0)/0(0)	1.00(0)	1.00(0)	1.00(0)
			Ts	0.76(0.090)	4(1.535)/2(1.303)	0.75(0.163)	0.78(0.133)	0.76(0.091)
			Tr	1	-	1	1	1
			Ts	0.73	-	0.68	0.78	0.73
	RF	D1	Tr	1.00(0)	0(0)/0(0)	1.00(0)	1.00(0)	1.00(0)
			Ts	0.78(0.096)	4(1.722)/3(1.143)	0.67(0.127)	0.89(0.127)	0.78(0.096)
		D2	Tr	1.00(0)	0(0)/0(0)	1.00(0)	1.00(0)	1.00(0)
			Ts	0.76(0.078)	4(1.325)/2(1.037)	0.75(0.130)	0.89(0.107)	0.76(0.079)
		D3	Tr	1.00(0)	0(0)/0(0)	1.00(0)	1.00(0)	1.00(0)
			Ts	0.76(0.081)	4(1.384)/3(1.351)	0.63(0.169)	0.89(0.092)	0.76(0.085)
			Tr	1	-	1	1	1
			Ts	0.77	-	0.68	0.89	0.77

## Sheet: S5
Table S5: Pairwise comparisons of the accuracy obtained for classification methods applied to genes
pre-selected by LR with EN penalization. Wilcoxon rank sum test with Benjamini & Hochberg p-value
correction was used. p-value < 0.05 represents a statistically significant difference between the groups.
		EN + svmL	EN + svmR	EN + RF	EN + LR
	EN + DT
	EN + svmL	-
	EN + svmR	-	-
	EN + RF	-	-	-

## Sheet: S6
Table S6: Median values (and standard deviation in parenthesis) obtained in train (Tr) and test (Ts) sets for the five classification
methods using fifty most frequently genes pre-selected by LR with iTwiner penalization. DT - decision trees; svmL - linear support
vector machine; svmR - radial support vector machine; LR - logistic regression; RF - random forest; D1 - DATASET1; D2 - DATASET2;
D3 - DATASET3; ̄x - datasets mean; Acc - accuracy; Miscl - misclassifications; FN - false negatives; Sensitivity - fraction of actual
positive cases (P); Specificity - fraction of actual negative cases (PM); AUC - area under the ROC curve.
				Acc	Miscl/FN	Sensitivity	Specificity	AUC
	DT	D1	Tr	1.00(0.011)	0(0.449)/0(0.171)	1.00(0.008)	1.00(0.019)	1.00(0.020)
			Ts	0.78(0.096)	4(1.721)/2(1.226)	0.78(0.136)	0.78(0.146)	0.78(0.096)
		D2	Tr	0.97(0.021)	1(0.795)/0(0.530)	1.00(0.031)	1.00(0.030)	0.98(0.021)
			Ts	0.71(0.085)	5(1.453)/3(1.344)	0.63(0.168)	0.78(0.143)	0.70(0.085)
		D3	Tr	1.00(0.011)	0(0.433)/0(0.273)	1.00(0.016)	1.00(0.016)	1.00(0.011)
			Ts	0.65(0.111)	6(1.882)/3(1.496)	0.63(0.187)	0.78(0.159)	0.65(0.108)
			Tr	0.99	-	1	1	0.99
			Ts	0.71	-	0.68	0.78	0.71
	svmL	D1	Tr	0.90(0.024)	4(1.029)/4(1.032)	0.81(0.049)	1.00(0.005)	0.90(0.024)
			Ts	0.83(0.071)	3(1.284)/3(1.288)	0.67(0.143)	1.00(0.022)	0.83(0.071)
		D2	Tr	0.87(0.027)	5(1.044)/2(0.816)	0.71(0.061)	1.00(0)	0.85(0.031)
			Ts	0.76(0.089)	4(1.152)/3(1.218)	0.63(0.152)	1.00(0.085)	0.75(0.092)
		D3	Tr	0.84(0.035)	6(1.336)/6(0.340)	0.65(0.079)	1.00(0.018)	0.82(0.039)
			Ts	0.71(0.092)	5(1.568)/4(1.256)	0.50(0.157)	0.78(0.130)	0.69(0.084)
			Tr	0.87	-	0.72	1	0.86
			Ts	0.77	-	0.60	0.93	0.76
	svmR	D1	Tr	0.92(0.055)	4(2.311)/3(1.720)	0.86(0.082)	1.00(0.060)	0.92(0.055)
			Ts	0.78(0.089)	4(1.602)/2(1.015)	0.78(0.113)	0.78(0.153)	0.78(0.089)
		D2	Tr	0.89(0.078)	4(2.950)/4(2.492)	0.75(0.166)	1.00(0.068)	0.88(0.083)
			Ts	0.71(0.097)	5(1.656)/2(1.326)	0.88(0.120)	0.78(0.188)	0.72(0.096)
		D3	Tr	0.82(0.147)	6(5.575)/6(5.583)	0.65(0.328)	1.00(0.010)	0.82(0.164)
			Ts	0.59(0.109)	7(1.487)/4(2.259)	0.50(0.282)	0.78(0.154)	0.58(0.107)
			Tr	0.88	-	0.75	1	0.87
			Ts	0.69	-	0.72	0.78	0.69
	LR	D1	Tr	1.00(0.006)	0(0.239)/0(0.219)	1.00(0.010)	1.00(0.005)	1.00(0.006)
			Ts	0.72(0.094)	5(1.687)/3(1.431)	0.67(0.159)	0.78(0.130)	0.72(0.094)
		D2	Tr	1.00(0.010)	0(0.368)/0(0.256)	1.00(0.015)	1.00(0.014)	1.00(0.010)
			Ts	0.65(0.097)	6(1.652)/4(1.406)	0.50(0.176)	0.89(0.151)	0.64(0.097)
		D3	Tr	1.00(0)	0(0)/0(0)	1.00(0)	1.00(0.014)	1.00(0)
			Ts	0.65(0.096)	6(1.633)/4(1.456)	0.50(0.182)	0.67(0.173)	0.63(0.092)
			Tr	1	-	1	1	1
			Ts	0.67	-	0.56	0.78	0.66
	RF	D1	Tr	0.98(0.016)	1(0.668)/1(0.668)	0.95(0.032)	1.00(0)	0.98(0.016)
			Ts	0.86(0.063)	3(1.132)/2(1.104)	0.78(0.123)	1.00(0.025)	0.86(0.063)
		D2	Tr	0.97(0.024)	1(0.920)/1(0.920)	0.94(0.054)	1.00(0)	0.97(0.027)
			Ts	0.82(0.058)	3(0.983)/3(1.003)	0.63(0.125)	1.00(0.040)	0.81(0.061)
		D3	Tr	1.00(0.007)	0(0.273)/0(0.273)	1.00(0.016)	1.00(0)	1.00(0.008)
			Ts	0.76(0.075)	4(1.267)/4(1.135)	0.50(0.142)	1.00(0.102)	0.75(0.076)
			Tr	0.98	-	0.96	1	0.98
			Ts	0.81	-	0.64	1	0.81

## Sheet: S7
Table S7: Pairwise comparisons of the accuracy obtained for classification methods applied to genes
pre-selected by LR with iTwiner penalization. Wilcoxon rank sum test with Benjamini & Hochberg p-value
correction was used. p-value < 0.05 represents a statistically significant difference between the groups.
		iTW + svmL	iTW + svmR	iTW + RF	iTW + LR
	iTW + DT
	iTW + svmL	-
	iTW + svmR	-	-
	iTW + RF	-	-	-

## Sheet: S8
Table S8: Pairwise comparisons of the accuracy of feature selection methods (DEGs+, EN+, iTwiner+) for
each classifier (DT, svmL, svmR, RF, LR). Wilcoxon rank sum test with Benjamini & Hochberg p-value
correction was used. p-value < 0.05 represents a statistically significant difference between the groups.
		DEGs+ vs. EN+	DEGs+ vs. iTwiner+	EN+ vs. iTwiner+
	DT
	svmL
	svmR
	RF
	LR
